# Supplementary material for: Mycoendophytic-Derived Green Resveratrol-Conjugated Silver Nanoparticles Inhibit the Proliferation of Human Epidermoid Carcinoma A-431 Cells
Source: Pharmaceuticals (Basel). 2026 Apr 22;19(5):656. doi: 10.3390/ph19050656 (PMC13209862; doi:10.3390/ph19050656)
Supplement: Supplementary file 1 [file pharmaceuticals-19-00656-s001.zip]

Archive with 1 entries (1 files):
- pharmaceuticals-4258101-supplementary.pdf
